# Supplementary material for: Quantitative anatomy of the fused ossification center of the occipital squama in the human fetus
Source: PLoS One. 2021 Feb 23;16(2):e0247601. doi: 10.1371/journal.pone.0247601 (PMC7901728; doi:10.1371/journal.pone.0247601)
Supplement: S1 Data — (XLSX) [file pone.0247601.s001.xlsx]

## Sheet: Arkusz1
Number of fetuses	sex	Crown-rump length (mm	Gestational age (weeks)	Right vertical diameter (mm)	Left vertical diameter (mm)	Transverse diameter of the interparietal part (mm)	Transverse diameter of the supraoccipital part (mm)	Projection surface area (mm2)	Volume (mm3)
1	F	130	18	12.32	12.27	14.93	11.49	162.11	175.07
2	M	130	18	12.41	12.32	16.21	12.48	176.73	192.63
3	F	140	18	13.32	12.33	17.26	13.29	188.28	207.11
4	F	143	19	13.33	12.33	17.81	13.71	194.31	217.63
5	M	146	19	13.85	12.82	17.85	13.74	202.43	228.75
6	F	147	19	14.19	13.36	18.23	14.03	212.9	240.58
7	M	150	19	14.45	14.52	18.53	14.27	215.55	247.88
8	F	159	20	15.65	15.02	19.07	14.68	217.7	256.89
9	M	160	20	15.67	15.34	19.09	14.7	218.99	258.41
10	M	160	20	15.96	15.81	19.41	14.95	228.1	269.15
11	F	165	20	16.87	16.19	20.62	15.88	248.21	295.37
12	F	171	21	17.42	16.89	21.76	16.76	273.26	325.18
13	M	175	21	17.43	16.98	22.14	17.49	282.58	336.27
14	M	175	21	17.57	17.43	22.34	17.65	292.72	351.27
15	M	183	22	17.71	17.62	22.65	17.89	299.97	359.96
16	F	185	22	17.89	17.68	25.12	19.84	333.76	403.85
17	F	186	22	17.93	18.24	25.21	19.92	345.8	418.41
18	F	197	23	18.09	18.49	25.37	21.31	362.43	438.54
19	F	197	23	18.22	18.79	25.9	21.76	376.24	459.01
20	M	202	23	18.92	19.2	26.4	22.17	391.59	477.73
21	F	205	24	19.39	20.34	26.68	22.41	419.3	515.74
22	F	206	24	20.12	20.42	28.14	23.64	444.01	546.14
23	F	208	24	20.31	21.65	28.54	23.97	477.56	592.18
24	M	213	24	20.9	21.91	29.22	24.55	494.71	618.39
25	F	214	25	22.17	22.39	30.53	24.73	519.73	649.67
26	M	225	26	22.4	23.24	31.54	25.38	555.62	705.64
27	F	233	26	23.23	23.32	32.13	25.45	563.99	721.91
28	M	239	27	23.43	23.7	32.21	25.5	574.37	746.69
29	M	241	27	23.5	24.3	32.28	25.55	590.17	779.02
30	M	241	27	23.71	24.87	32.83	25.94	613.96	810.43
31	F	249	28	24.18	25.06	33.64	26.58	633.75	855.56
32	F	250	28	24.3	25.14	34.09	26.81	642.99	887.33
33	F	253	29	24.87	25.5	34.38	26.86	655.84	931.29
34	F	253	29	24.98	25.61	34.44	26.93	660.1	957.14
35	F	262	30	25.15	26.3	35.19	27.45	691.81	1016.97
36	M	263	30	26.56	27.48	35.33	27.56	725.9	1081.59
37	M	263	30	27.19	27.52	36.71	28.63	755.29	1125.38
